# Supplementary material for: Analysis of safety and efficacy of proton radiotherapy for optic nerve sheath meningioma
Source: Neurooncol Adv. 2024 Sep 21;6(1):vdae160. doi: 10.1093/noajnl/vdae160 (PMC11491494; doi:10.1093/noajnl/vdae160)
Supplement: vdae160_suppl_Supplementary_Table [file vdae160_suppl_supplementary_table.xlsx]

## Sheet: Tabelle1
Case-ID	PID	Time from initial symptom to treatment (months)		PTV				Ipsilateral Eye				Ipsilateral Lens				Ipsilateral optic nerve				Optic chiasm				Vascular Disease		Coronary Heart Disease	Hypertension	Smoking History		Diabetes mellitus		Adipositas/obesity		Hypercholesterolemia	Thyroid disease
			PTV (ccm)	Minimum	Mean	Maximum	Median	Minimum	Mean	Maximum	Median	Minimum	Mean	Maximum	Median	Minimum	Mean	Maximum	Median	Minimum	Mean	Maximum	Median	y = yes / n = no	Details	y = yes / n = no	0 = Nein / 1 = Ja	y = yes / n = no	Details	y = yes / n = no	Details	y = yes / n = no	Details	y = yes / n = no	y = yes / n = no	Details
ONSM-01	2890260	6	8.67	40.27	49.6	54.21	49.95	0.34	7.03	36.48	4.19	0.53	0.91	1.48	0.88	26.9	47.24	51.8	49.51	0	6.55	46.15	2.19	n		n	n	n		n		n		n	n
ONSM-02	2854395	22	4.5	42.1	51.37	53.98	51.54	0.53	10.55	47.24	6.62	0.99	2.04	3.75	1.97	31.73	50.15	52.92	51.38	0.19	6.51	43.81	3.15	n		n	n	n		n		n		n	y	Hashimoto's thyroiditis
ONSM-03	2687830	6	6.28	42.49	51.14	54.72	51.63	2.08	18.78	49.68	16.2	3.35	5.68	9.55	5.45	47.95	51.94	54.02	52.18	0.4	14.29	52.06	9.44	n		n	n	n		n		y	Grade 1	n	n
ONSM-04	2828150	18	9.98	40.21	49.84	52.25	49.99	1.32	17.24	49.93	14.25	3.01	5.12	7.6	5.04	48.24	50.36	52.25	50.3	1	22.02	49.57	20.15	n		n	n	n		y	DM Typ 1	n		n	n
ONSM-05	2687076	36	2.99	39.25	49.14	51.76	49.71	0.81	11.69	45.81	8.5	1.74	2.97	4.67	2.9	0	27.3	51.69	36.94	0	0.01	0.17	0	n		n	n	y	<5py	n		n		n	n
ONSM-06	2775077	10	17.71	44.16	53.12	56.38	53.44	0.01	0.53	4.73	0.28	0.03	0.07	0.14	0.06	3.18	31.63	51.85	33.34	8.05	35.6	51.63	38.72	n		y	y	n		n		n		n	n
ONSM-07	2774769	NA	20.59	41.97	51.79	55.55	52.01	0.39	6.46	38.83	3.85	0.69	1.25	2.51	1.15	41.32	50.59	53.66	51.17	4.96	29.56	52.29	29.04	n		n	n	n		n		n		n	y	Hashimoto's thyroiditis
ONSM-08	93055	8	9.99	40.04	53.08	57.14	53.37	1.19	17.33	53	13.42	2.71	3.94	5.97	3.88	50.04	53.84	56.47	53.92	0.73	18.7	52.04	15.37	n		n	n	n		n		n		n	n
ONSM-09	2508422	26	17.1	42.23	49.92	52.94	50.17	0.46	7.43	35.04	4.75	0.66	1.1	1.72	1.06	33.41	49.12	51.57	49.7	0.65	16.64	50.59	11.73	n		n	y	y	<5py	n		n		n	n
ONSM-10	1682052	6	16.57	39.82	51.68	54.88	51.97	0	0.24	1.82	0.13	0	0.02	0.05	0.02	1.79	28.46	51.99	30.02	7.94	30.26	51.56	29.66	n		n	y	n		n		y	Grade 1	y	n
ONSM-11	2601691	5	16.66	40.9	51.33	55.11	51.68	2.62	22.61	52.23	20.8	3.61	6.25	9.78	6.12	19.35	51.93	53.47	52.08	0	3.77	38.3	1.69	n		n	y	y	5-10py	n		n		y	n
ONSM-12	2395235	NA	9.21	38.12	52.41	56.79	52.81	0.16	3.5	19.62	2.02	0.36	0.71	1.45	0.69	14.45	44.96	50.64	49.22	0	10.38	49.94	4.28	n		n	n	y	<5py	n		n		n	y
ONSM-13	388288	14	4.88	41.47	51.36	53.98	51.62	0.14	3.02	18.41	1.91	0.27	0.43	0.62	0.42	15.74	47.05	52.97	51.77	0	8.6	50.68	2.48	n		n	y	y	<5py	n		y	Grade 1	n	n
ONSM-14	2553003	NA	137.11	40.08	53.19	56.83	53.57	within PTV	within PTV	within PTV	within PTV	no constraints	no constraints	no constraints	no constraints	within PTV	within PTV	within PTV	within PTV	28.8	50.07	51.5	50.7	n		n	n	y	>30py	n		n		n	y	Basedow's disease
ONSM-15	2218340	NA	7.22	41.26	52.65	56.37	53.03	3.57	23.15	50.91	21.48	5.1	8.63	14.71	8.42	0	13.64	48.35	1.9	0	0	0	0	n		n	y	n		n		n		n	y	Substitution after thyroidectomy for struma nodosa
ONSM-16	2476154	2	2.86	40.58	51.7	54.82	52.07	0	0.08	0.67	0.04	0	0	0.01	0	0.5	21.4	52.85	9.76	6.97	30.58	52.63	29.17	n		n	n	n		n		n		n	n
ONSM-17	2443939	12	22.03	38	51.32	55.63	51.69	2.61	21.97	51.94	19.75	4.08	6.75	10.03	6.6	within PTV	within PTV	within PTV	within PTV	0.01	9.98	49.41	4.58	y	connective tissue disease (ANA-positive)	n	y	y	15-20py	n		n		n	n
ONSM-18	2460664	3	21.04	37.62	51.36	54.59	51.51	5.12	27.85	54.06	26.54	8.73	11.81	16.04	11.64	50.36	52.4	54.59	52.38	0.04	29.18	49.59	31.68	n		n	n	n		n		n		n	n
ONSM-19	2384522	6	69.46	43.02	51.48	55.3	51.75	3.33	22.16	52.38	19.75	5.32	8.41	12.04	8.37	49.21	51.91	53.52	51.94	25.9	43.6	51.96	44.89	y	cutis marmorata telangiectatica congenita, factor V Leiden, history of sinus venous thrombosis	n	n	n		n		n		n	n
ONSM-20	2385443	NA	14.29	33.99	50.64	55.66	51.54	1.55	20.46	52.4	17.57	2.76	5.05	8.61	4.84	36.57	51.79	53.93	52.06	0	2.04	48.25	0.19	n		n	n	n		n		n		n	n
ONSM-21	2373929	9	18.16	40.27	51.23	55.08	51.8	1.64	19.46	51.59	16.56	2.63	5.06	8.87	4.92	48.94	51.6	54.09	51.62	0	19.04	54.78	12.51	n		n	y	n		n		n		n	y	Substitution after thyroidectomy for struma nodosa
ONSM-22	2335507	60	88.43	39.71	53.05	57.76	53.29	0.65	10.52	30.87	9.42	1.01	1.85	3.57	1.74	24.77	47.34	51.58	50.2	16.05	43.47	51.41	47.49	n		n	n	n		n		n		n	y	Hashimoto's thyroiditis
ONSM-23	2315294	NA	103.11	33.14	52.94	57.62	53.62	3.84	29.31	56.87	28.16	6.25	13.15	21.91	12.99	0.04	30.97	52.1	46.84	0	0.01	0.45	0	n		n	y	y	<5py	y	DM Typ 2	n		n	n
ONSM-24	2292865	NA	22.41	40.44	49.51	54.05	49.87	0.92	18.93	51.74	15.3	1.68	3.12	5.24	3.02	within PTV	within PTV	within PTV	within PTV	0	5.52	47.38	1.58	n		n	n	n		n		n		n	n
ONSM-25	2246504	24	12.54	37.3	50.42	54.91	50.81	1.06	17.02	51.85	13.59	2.22	3.75	5.81	3.71	43.76	52.04	53.69	52.2	0	6.75	52.17	0.69	n		n	n	n		n		n		n	n
ONSM-26	2190230	6	69.92	23.72	50.82	55.73	51.62	5.38	33.49	55.25	35.18	9.53	15.75	23.43	15.63	13.77	40.35	53.67	45.8	0	0.6	15.28	0.14	n		n	y	y	20-25py	n		y	Grade 2	n	n
ONSM-27	1679184	NA	31.02	32.5	53.06	59.48	53.54	3.43	25.83	55.53	24.48	5.76	9.67	15.87	9.51	44.94	53.15	56.24	53.3	0.2	13.65	48.56	10.61	n		n	n	n		n		n		n	n
ONSM-28	2078912	NA	48.46	37.61	55.09	59.81	55.73	1.16	18.77	54.85	15.16	2	4.27	8.75	4.13	within PTV	within PTV	within PTV	within PTV	2.94	33.61	52.53	35.7	n		n	n	n		n		n		n	n
ONSM-29	2029435	15	7.03	42.18	53.04	55.06	53.25	2.47	23.94	54.04	22.5	5.1	7.37	11.68	7.16	0	47.99	54.98	52.98	0	0.48	38.54	0	n		n	y	n		n		n		n	n
ONSM-30	2017781	NA	6.38	43.23	53.74	57.57	53.98	0.28	9.88	51.95	6.04	0.51	1.43	3.21	1.32	35.89	54.1	57.57	54.45	4.3	29.56	53.72	27.94	y	bilateral partial infarction of the posterior inferior cerebellar artery	n	n	n		n		n		n	n
ONSM-31	2694408 ?	NA	11.18	40.67	51.6	54.77	51.79	0.54	9.31	38.85	6.37	1.2	1.78	2.68	1.74	1.84	43.4	52.57	51.08	0.06	0.84	8.57	0.54	n		n	n	y	<5py	n		n		n	n
ONSM-32	2847657	24	4.27	40.69	49.81	52.92	49.99	0	0.03	0.22	0.01	0	0	0	0	0.22	17.22	51.25	6.27	1.27	28.49	51.84	30.13	n		n	n	n		n		n		n	n
yellow: cases with visual deterioration in the absence of tumor progression
brown: cases with tumor progression
